# Supplementary material for: DNA Methylation Analyses Unveil a Regulatory Landscape in the Formation of Nacre Color in Pearl Oyster Pinctada fucata martensii
Source: Front Genet. 2022 Jun 13;13:888771. doi: 10.3389/fgene.2022.888771 (PMC9234178; doi:10.3389/fgene.2022.888771)
Supplement: Supplementary file 4 [file DataSheet1.xlsx]

## Sheet: S1
The DNA methylation levels in different genomic functional regions
sample	region	C(%)	CG(%)	CHG(%)	CHH(%)
WMP-2	CDS	4.5	25.75	1.02	0.91
WMP-3	CDS	4.55	26.25	0.99	0.87
YMC-1	CDS	4.39	25.36	0.96	0.85
YMC-2	CDS	4.39	25.33	0.96	0.84
YMC-3	CDS	4.38	25.19	0.96	0.85
YMP-1	CDS	4.31	24.87	0.95	0.83
YMP-2	CDS	4.33	25	0.94	0.83
YMP-3	CDS	4.52	26.18	0.97	0.84
WMP-1	Downstream_2k	2.5	14.65	0.79	0.81
WMP-2	Downstream_2k	2.56	14.85	0.85	0.87
WMP-3	Downstream_2k	2.52	14.84	0.8	0.82
YMC-1	Downstream_2k	2.47	14.41	0.8	0.81
YMC-2	Downstream_2k	2.46	14.45	0.79	0.79
YMC-3	Downstream_2k	2.45	14.17	0.8	0.82
YMP-1	Downstream_2k	2.41	14.09	0.78	0.79
YMP-2	Downstream_2k	2.41	14.17	0.77	0.78
YMP-3	Downstream_2k	2.54	15.16	0.78	0.79
WMP-1	Exon	4.37	26.08	0.97	0.86
WMP-2	Exon	4.46	26.45	1.02	0.92
WMP-3	Exon	4.51	26.98	0.99	0.88
YMC-1	Exon	4.36	26.11	0.96	0.86
YMC-2	Exon	4.36	26.08	0.96	0.86
YMC-3	Exon	4.35	25.94	0.96	0.87
YMP-1	Exon	4.28	25.62	0.95	0.85
YMP-2	Exon	4.29	25.71	0.94	0.84
YMP-3	Exon	4.48	26.96	0.96	0.86
WMP-1	Five_UTR	2.72	12.43	0.84	0.78
WMP-2	Five_UTR	2.78	12.4	0.9	0.86
WMP-3	Five_UTR	2.78	12.61	0.85	0.81
YMC-1	Five_UTR	2.75	12.52	0.85	0.8
YMC-2	Five_UTR	2.71	12.36	0.83	0.79
YMC-3	Five_UTR	2.73	12.45	0.85	0.79
YMP-1	Five_UTR	2.67	12.19	0.81	0.77
YMP-2	Five_UTR	2.66	12.15	0.81	0.76
YMP-3	Five_UTR	2.76	12.76	0.82	0.77
WMP-1	Genebody	3.55	22.4	0.87	0.85
WMP-2	Genebody	3.64	22.83	0.93	0.91
WMP-3	Genebody	3.61	22.83	0.89	0.86
YMC-1	Genebody	3.52	22.23	0.87	0.85
YMC-2	Genebody	3.51	22.22	0.86	0.83
YMC-3	Genebody	3.48	21.79	0.87	0.86
YMP-1	Genebody	3.45	21.84	0.85	0.83
YMP-2	Genebody	3.46	21.91	0.85	0.82
YMP-3	Genebody	3.61	23.05	0.86	0.83
WMP-1	Intron	3.35	21.42	0.84	0.84
WMP-2	Intron	3.43	21.8	0.9	0.9
WMP-3	Intron	3.38	21.64	0.86	0.86
YMC-1	Intron	3.32	21.16	0.84	0.85
YMC-2	Intron	3.31	21.17	0.83	0.83
YMC-3	Intron	3.26	20.62	0.84	0.86
YMP-1	Intron	3.25	20.79	0.82	0.82
YMP-2	Intron	3.25	20.86	0.82	0.81
YMP-3	Intron	3.41	22	0.83	0.82
WMP-1	Three_UTR	4.61	41.69	1	0.97
WMP-2	Three_UTR	4.63	41.41	1.03	1.02
WMP-3	Three_UTR	4.72	42.67	0.99	0.98
YMC-1	Three_UTR	4.59	41.52	0.99	0.97
YMC-2	Three_UTR	4.58	41.54	0.97	0.94
YMC-3	Three_UTR	4.6	41.31	0.98	0.99
YMP-1	Three_UTR	4.51	40.85	0.96	0.95
YMP-2	Three_UTR	4.5	40.73	0.96	0.93
YMP-3	Three_UTR	4.69	42.89	0.97	0.94
WMP-1	Upstream_2k	2.21	10.81	0.75	0.76
WMP-2	Upstream_2k	2.3	11.14	0.81	0.82
WMP-3	Upstream_2k	2.22	10.81	0.76	0.77
YMC-1	Upstream_2k	2.19	10.71	0.75	0.77
YMC-2	Upstream_2k	2.19	10.76	0.74	0.75
YMC-3	Upstream_2k	2.17	10.43	0.75	0.78
YMP-1	Upstream_2k	2.14	10.45	0.73	0.74
YMP-2	Upstream_2k	2.15	10.62	0.72	0.73
YMP-3	Upstream_2k	2.23	11.08	0.74	0.74

## Sheet: S2
The genes involved in the coloration of nacre in DMR
Group	Chr	Position start	Position End	qvalue	Methylation difference	GeneID	Position	annotation	ipr
YMP-YMC	scaffold_14	19400301	19400500	3.31e-06	-56.1616	PIN_scaffold_14_0515	Genebody	retinol dehydrogenase 12 isoform X1	1|IPR002347; Short-chain dehydrogenase/reductase SDR
	scaffold_14	19400401	19400600	0.00234163	-51.9104	PIN_scaffold_14_0515	Genebody
	scaffold_14	19401501	19401700	0.0174305	25.6667	PIN_scaffold_14_0515	Genebody
	scaffold_14	19400301	19400500	3.31e-06	-56.1616	PIN_scaffold_14_0516	Genebody	retinol dehydrogenase 12 isoform X1	1|IPR002347; Short-chain dehydrogenase/reductase SDR
	scaffold_14	19400401	19400600	0.00234163	-51.9104	PIN_scaffold_14_0516	Genebody
	scaffold_14	19464101	19464300	0.00163184	25.4359	PIN_scaffold_14_0516	Genebody
	scaffold_14	19401501	19401700	0.0174305	25.6667	PIN_scaffold_14_0516	Genebody
	scaffold_14	19476601	19476800	0.000224158	25.1359	PIN_scaffold_14_0517	Genebody	WW domain-containing oxidoreductase-like	1|IPR002347; Short-chain dehydrogenase/reductase SDR
	scaffold_14	19476601	19476800	0.000224158	25.1359	PIN_scaffold_14_0517	Upstream
	scaffold_14	20089001	20089200	0.0318853	-26.5399	PIN_scaffold_14_0544	Genebody	low-density lipoprotein receptor-related protein 2-like	9|IPR000033; LDLR class B repeat|IPR000152; EGF-type aspartate/asparagine hydroxylation site|IPR000742; EGF-like domain|IPR001881; EGF-like calcium-binding domain|IPR002172; Low-density lipoprotein (LDL) receptor class A repeat|IPR013032; EGF-like, conserved site|IPR018097; EGF-like calcium-binding, conserved site|IPR023415; Low-density lipoprotein (LDL) receptor class A, conserved site|IPR026823…
	scaffold_14	20089101	20089300	0.0318853	-26.5399	PIN_scaffold_14_0544	Genebody
	scaffold_14	20102001	20102200	0.0471332	-25.4564	PIN_scaffold_14_0544	Genebody
	scaffold_14	20090301	20090500	0.0125082	-35.5401	PIN_scaffold_14_0544	Genebody
	scaffold_14	20116401	20116600	0.0064604	-30.719	PIN_scaffold_14_0544	Genebody
	scaffold_14	20125701	20125900	0.0370108	32.3952	PIN_scaffold_14_0544	Genebody
	scaffold_14	20134901	20135100	0.00040538	-33.1202	PIN_scaffold_14_0544	Genebody
	scaffold_14	20135001	20135200	3.7e-06	-30.0483	PIN_scaffold_14_0544	Genebody
	scaffold_14	20077601	20077800	0.000465921	29.0323	PIN_scaffold_14_0544	Genebody
	scaffold_14	20081901	20082100	0.0169388	26.1671	PIN_scaffold_14_0544	Genebody
	scaffold_14	20083101	20083300	2.36e-05	30.6522	PIN_scaffold_14_0544	Genebody
	scaffold_14	20083201	20083400	5.84e-05	31.8998	PIN_scaffold_14_0544	Genebody
	scaffold_14	20085101	20085300	0.0280891	27.1008	PIN_scaffold_14_0544	Genebody
	scaffold_14	20098501	20098700	0.0299906	31.3803	PIN_scaffold_14_0544	Genebody
	scaffold_14	20117301	20117500	0.00338983	31.1724	PIN_scaffold_14_0544	Genebody
	scaffold_14	20122101	20122300	0.0178799	29.5082	PIN_scaffold_14_0544	Genebody
	scaffold_14	20150301	20150500	4.05e-06	47.4513	PIN_scaffold_14_0547	Upstream	low-density lipoprotein receptor-related protein 2-like	2|IPR002172; Low-density lipoprotein (LDL) receptor class A repeat|IPR023415; Low-density lipoprotein (LDL) receptor class A, conserved site
	scaffold_14	20151101	20151300	0.000109546	-37.1146	PIN_scaffold_14_0548	Genebody	Low-density lipoprotein receptor-related protein 2	3|IPR000033; LDLR class B repeat|IPR000742; EGF-like domain|IPR013032; EGF-like, conserved site
	scaffold_14	20151201	20151400	2.37e-07	-41.2973	PIN_scaffold_14_0548	Genebody
	scaffold_14	20150301	20150500	4.05e-06	47.4513	PIN_scaffold_14_0548	Genebody
	scaffold_14	20150301	20150500	4.05e-06	47.4513	PIN_scaffold_14_0548	Downstream
	scaffold_14	20150901	20151100	4.82e-11	-44.2894	PIN_scaffold_14_0548	Genebody
	scaffold_14	20151001	20151200	4.82e-11	-44.2894	PIN_scaffold_14_0548	Genebody
	scaffold_14	20155801	20156000	0.000119485	28.0051	PIN_scaffold_14_0548	Upstream
	scaffold_14	20155801	20156000	0.000119485	28.0051	PIN_scaffold_14_0549	Genebody	Low-density lipoprotein receptor-related protein 2	5|IPR000033; LDLR class B repeat|IPR000152; EGF-type aspartate/asparagine hydroxylation site|IPR001881; EGF-like calcium-binding domain|IPR013032; EGF-like, conserved site|IPR018097; EGF-like calcium-binding, conserved site
	scaffold_14	21911401	21911600	0.0148374	31.1355	PIN_scaffold_14_0573	Genebody	fatty acid desaturase 2-like isoform X2	2|IPR001199; Cytochrome b5-like heme/steroid binding domain|IPR005804; Fatty acid desaturase domain
	scaffold_14	21942601	21942800	6.91e-05	-25.2269	PIN_scaffold_14_0573	Upstream
	scaffold_14	21942701	21942900	0.0068505	-27.5641	PIN_scaffold_14_0573	Upstream
	scaffold_14	21916901	21917100	0.0240298	27.5319	PIN_scaffold_14_0573	Genebody
	scaffold_14	21921601	21921800	0.0494732	32	PIN_scaffold_14_0573	Genebody
	scaffold_14	21935801	21936000	0.00473648	-27.7634	PIN_scaffold_14_0573	Genebody
	scaffold_11	6779001	6779200	0.000865296	36.8233	PIN_scaffold_11_0178	Genebody	Low-density lipoprotein receptor-related protein 6	1|IPR000033; LDLR class B repeat
	scaffold_11	6782801	6783000	0.0169897	-34.6121	PIN_scaffold_11_0178	Genebody
	scaffold_11	6782901	6783100	5.61004e-05	-40.8974	PIN_scaffold_11_0178	Genebody
	scaffold_11	6793001	6793200	3.31818e-05	37.1585	PIN_scaffold_11_0178	Genebody
	scaffold_11	6793101	6793300	0.00253201	35.5519	PIN_scaffold_11_0178	Genebody
	scaffold_11	6792901	6793100	5.97073e-10	32.59	PIN_scaffold_11_0178	Genebody
	scaffold_11	6793001	6793200	4.75292e-12	38.0803	PIN_scaffold_11_0178	Genebody
	scaffold_11	6793301	6793500	0.0100276	28.7538	PIN_scaffold_11_0178	Genebody
	scaffold_11	6793401	6793600	0.00280676	38.5366	PIN_scaffold_11_0178	Genebody
	scaffold_11	6793701	6793900	2.69843e-05	29.3706	PIN_scaffold_11_0178	Genebody
	scaffold_11	6793801	6794000	3.5517e-06	35.7619	PIN_scaffold_11_0178	Genebody
	scaffold_11	6794101	6794300	3.92261e-10	57.3333	PIN_scaffold_11_0178	Genebody
	scaffold_11	6794201	6794400	3.8214e-11	48.6964	PIN_scaffold_11_0178	Genebody
	scaffold_11	6779001	6779200	0.000865296	36.8233	PIN_scaffold_11_0178	Genebody
	scaffold_11	6782801	6783000	0.0169897	-34.6121	PIN_scaffold_11_0178	Genebody
	scaffold_11	6782901	6783100	5.61004e-05	-40.8974	PIN_scaffold_11_0178	Genebody
	scaffold_11	6793001	6793200	3.31818e-05	37.1585	PIN_scaffold_11_0178	Genebody
	scaffold_11	6793101	6793300	0.00253201	35.5519	PIN_scaffold_11_0178	Genebody
	scaffold_11	6792901	6793100	5.97073e-10	32.59	PIN_scaffold_11_0178	Genebody
	scaffold_11	6793001	6793200	4.75292e-12	38.0803	PIN_scaffold_11_0178	Genebody
	scaffold_11	6793301	6793500	0.0100276	28.7538	PIN_scaffold_11_0178	Genebody
	scaffold_11	6793401	6793600	0.00280676	38.5366	PIN_scaffold_11_0178	Genebody
	scaffold_11	6793701	6793900	2.69843e-05	29.3706	PIN_scaffold_11_0178	Genebody
	scaffold_11	6793801	6794000	3.5517e-06	35.7619	PIN_scaffold_11_0178	Genebody
	scaffold_11	6794101	6794300	3.92261e-10	57.3333	PIN_scaffold_11_0178	Genebody
	scaffold_11	6794201	6794400	3.8214e-11	48.6964	PIN_scaffold_11_0178	Genebody
	scaffold_11	6779001	6779200	0.000865296	36.8233	PIN_scaffold_11_0178	Genebody
	scaffold_11	6782801	6783000	0.0169897	-34.6121	PIN_scaffold_11_0178	Genebody
	scaffold_11	6782901	6783100	5.61004e-05	-40.8974	PIN_scaffold_11_0178	Genebody
	scaffold_11	6793001	6793200	3.31818e-05	37.1585	PIN_scaffold_11_0178	Genebody
	scaffold_11	6793101	6793300	0.00253201	35.5519	PIN_scaffold_11_0178	Genebody
	scaffold_11	6792901	6793100	5.97073e-10	32.59	PIN_scaffold_11_0178	Genebody
	scaffold_11	6793001	6793200	4.75292e-12	38.0803	PIN_scaffold_11_0178	Genebody
	scaffold_11	6793301	6793500	0.0100276	28.7538	PIN_scaffold_11_0178	Genebody
	scaffold_11	6793401	6793600	0.00280676	38.5366	PIN_scaffold_11_0178	Genebody
	scaffold_11	6793701	6793900	2.69843e-05	29.3706	PIN_scaffold_11_0178	Genebody
	scaffold_11	6793801	6794000	3.5517e-06	35.7619	PIN_scaffold_11_0178	Genebody
	scaffold_11	6794101	6794300	3.92261e-10	57.3333	PIN_scaffold_11_0178	Genebody
	scaffold_11	6794201	6794400	3.8214e-11	48.6964	PIN_scaffold_11_0178	Genebody
	scaffold_11	47506101	47506300	0.000726365	-25.6922	PIN_scaffold_11_1448	Genebody	epidermal retinol dehydrogenase 2-like	1|IPR002347; Short-chain dehydrogenase/reductase SDR
	scaffold_11	47506201	47506400	4.14289e-07	-28.5763	PIN_scaffold_11_1448	Genebody
	scaffold_11	47500001	47500200	5.5708e-06	27.6308	PIN_scaffold_11_1448	Genebody
	scaffold_11	47502401	47502600	1.48099e-07	28.7175	PIN_scaffold_11_1448	Genebody
	scaffold_11	47507101	47507300	2.20687e-12	31.025	PIN_scaffold_11_1448	Genebody
	scaffold_11	47507201	47507400	2.86142e-13	28.8017	PIN_scaffold_11_1448	Genebody
	scaffold_12	16442201	16442400	0.0274302	-25.8532	PIN_scaffold_12_0528	Genebody	XP_022338553.1/0/LOW QUALITY PROTEIN: uncharacterized protein LOC111134056 [Crassostrea virginica]	3|IPR001007; VWFC domain|IPR002035; von Willebrand factor, type A|IPR003582; ShKT domain
	scaffold_12	16446501	16446700	0.0204857	-26.5152	PIN_scaffold_12_0528	Genebody
	scaffold_12	16468501	16468700	4.25268e-06	44.1333	PIN_scaffold_12_0528	Genebody
	scaffold_12	16468601	16468800	0.000635913	35.4667	PIN_scaffold_12_0528	Genebody
	scaffold_12	16496601	16496800	2.5974e-05	26.1146	PIN_scaffold_12_0528	Genebody
	scaffold_12	16496701	16496900	6.92742e-09	40.4825	PIN_scaffold_12_0528	Genebody
	scaffold_12	16505701	16505900	0.0176923	36.0294	PIN_scaffold_12_0528	Genebody
	scaffold_12	16439701	16439900	4.83941e-09	-38.3635	PIN_scaffold_12_0528	Genebody
	scaffold_12	16439801	16440000	5.67978e-12	-40.2289	PIN_scaffold_12_0528	Genebody
	scaffold_12	16439901	16440100	0.00618663	-37.6136	PIN_scaffold_12_0528	Genebody
	scaffold_12	16440601	16440800	0.0162069	-36.8297	PIN_scaffold_12_0528	Genebody
	scaffold_12	16468401	16468600	0.00244512	-26.7453	PIN_scaffold_12_0528	Genebody
	scaffold_12	16468501	16468700	3.36344e-14	-52.4547	PIN_scaffold_12_0528	Genebody
	scaffold_12	16468601	16468800	0.000147586	-26.757	PIN_scaffold_12_0528	Genebody
	scaffold_12	16475701	16475900	9.61311e-06	-40.1606	PIN_scaffold_12_0528	Genebody
	scaffold_12	16475801	16476000	5.27631e-06	-29.6937	PIN_scaffold_12_0528	Genebody
	scaffold_12	16481101	16481300	0.0112581	-32.8125	PIN_scaffold_12_0528	Genebody
	scaffold_12	16481201	16481400	0.0288529	-31.019	PIN_scaffold_12_0528	Genebody
	scaffold_12	16490201	16490400	0.000918751	-32.3158	PIN_scaffold_12_0528	Genebody
	scaffold_12	16496601	16496800	1.03906e-22	-41.0197	PIN_scaffold_12_0528	Genebody
	scaffold_12	16496701	16496900	2.27477e-38	-62.4995	PIN_scaffold_12_0528	Genebody
	scaffold_12	16496801	16497000	4.91043e-08	-53.9722	PIN_scaffold_12_0528	Genebody
	scaffold_12	16496901	16497100	0.000197849	-29.4136	PIN_scaffold_12_0528	Genebody
	scaffold_12	16497201	16497400	7.06018e-06	-31.1538	PIN_scaffold_12_0528	Genebody
	scaffold_12	16497301	16497500	3.9458e-06	-37.6777	PIN_scaffold_12_0528	Genebody
	scaffold_12	16437601	16437800	0.00117977	-35.7338	PIN_scaffold_12_0528	Genebody
	scaffold_12	16437701	16437900	0.00179662	-32.7778	PIN_scaffold_12_0528	Genebody
	scaffold_12	16439901	16440100	0.0422531	-36.0483	PIN_scaffold_12_0528	Genebody
	scaffold_12	16440601	16440800	0.00328012	-29.0476	PIN_scaffold_12_0528	Genebody
	scaffold_12	16440701	16440900	3.84809e-10	-43.7949	PIN_scaffold_12_0528	Genebody
	scaffold_12	16440801	16441000	1.39862e-07	-53.7665	PIN_scaffold_12_0528	Genebody
	scaffold_12	16441301	16441500	2.38798e-08	-56.8803	PIN_scaffold_12_0528	Genebody
	scaffold_12	16449201	16449400	0.00207135	-26.0294	PIN_scaffold_12_0528	Genebody
	scaffold_12	16475901	16476100	0.0342791	-25.2053	PIN_scaffold_12_0528	Genebody
	scaffold_12	16495301	16495500	0.000937255	30.979	PIN_scaffold_12_0528	Genebody
	scaffold_12	16496701	16496900	4.79934e-14	-48.9318	PIN_scaffold_12_0528	Genebody
	scaffold_12	16496801	16497000	2.67388e-09	-56.2971	PIN_scaffold_12_0528	Genebody
	scaffold_12	16497001	16497200	2.16902e-05	-52.8789	PIN_scaffold_12_0528	Genebody
	scaffold_12	16497101	16497300	0.0495016	-28.0171	PIN_scaffold_12_0528	Genebody
	scaffold_12	16498101	16498300	0.0351291	25.5517	PIN_scaffold_12_0528	Genebody
	scaffold_12	16498501	16498700	0.0051397	28.2933	PIN_scaffold_12_0528	Genebody
	scaffold_12	16498601	16498800	0.0019505	25.6705	PIN_scaffold_12_0528	Genebody
	scaffold_12	16504101	16504300	0.000124518	-38.2695	PIN_scaffold_12_0528	Genebody
	scaffold_12	16504201	16504400	7.60921e-07	-39.599	PIN_scaffold_12_0528	Genebody
	scaffold_12	16505501	16505700	1.39856e-13	-61.3505	PIN_scaffold_12_0528	Genebody
	scaffold_12	16505601	16505800	8.58888e-19	-62.0243	PIN_scaffold_12_0528	Genebody
	scaffold_12	47909701	47909900	0.0193434	-34.1172	PIN_scaffold_12_1391	Genebody	XP_009048040.1/1.28936e-16/hypothetical protein LOTGIDRAFT_230689 [Lottia gigantea] &gt;ESP01406.1 hypothetical protein LOTGIDRAFT_230689 [Lottia gigantea]	NA
	scaffold_12	47907801	47908000	0.000466688	36.5079	PIN_scaffold_12_1391	Genebody
	scaffold_12	47907901	47908100	4.59211e-06	48.5406	PIN_scaffold_12_1391	Genebody
	scaffold_12	49190501	49190700	0.00211447	36.6061	PIN_scaffold_12_1411	Genebody	extracellular matrix protein A	NA
	scaffold_12	49190601	49190800	7.24029e-07	40.7958	PIN_scaffold_12_1411	Genebody
	scaffold_12	49190701	49190900	0.00253883	45.6989	PIN_scaffold_12_1411	Genebody
	scaffold_12	49197301	49197500	9.36741e-08	36.5738	PIN_scaffold_12_1411	Genebody
	scaffold_12	49280001	49280200	0.000268774	26.8636	PIN_scaffold_12_1411	Genebody
	scaffold_12	49288201	49288400	1.85159e-05	-38.7931	PIN_scaffold_12_1411	Genebody
	scaffold_12	49191401	49191600	4.65091e-05	-40.7053	PIN_scaffold_12_1411	Genebody
	scaffold_12	49191501	49191700	4.65091e-05	-40.7053	PIN_scaffold_12_1411	Genebody
	scaffold_12	49194001	49194200	2.68612e-08	-35.3765	PIN_scaffold_12_1411	Genebody
	scaffold_12	49194101	49194300	6.83119e-20	-38.6126	PIN_scaffold_12_1411	Genebody
	scaffold_12	49194201	49194400	5.22664e-12	-36.9123	PIN_scaffold_12_1411	Genebody
	scaffold_12	49195801	49196000	2.56984e-07	40.2521	PIN_scaffold_12_1411	Genebody
	scaffold_12	49195901	49196100	5.6636e-07	40.8931	PIN_scaffold_12_1411	Genebody
	scaffold_12	49209901	49210100	0.000253408	34.9206	PIN_scaffold_12_1411	Genebody
	scaffold_12	49279701	49279900	0.0190144	-32.1932	PIN_scaffold_12_1411	Genebody
	scaffold_12	49288401	49288600	0.0497988	28.2609	PIN_scaffold_12_1411	Genebody
	scaffold_12	49026301	49026500	1.65364e-06	29.3	PIN_scaffold_12_1411	Genebody
	scaffold_12	49103001	49103200	3.12382e-05	54.2857	PIN_scaffold_12_1411	Genebody
	scaffold_12	49103101	49103300	1.24215e-05	33.8346	PIN_scaffold_12_1411	Genebody
	scaffold_12	49196601	49196800	0.00027777	-29.4048	PIN_scaffold_12_1411	Genebody
	scaffold_12	49196701	49196900	3.66486e-34	-34.1348	PIN_scaffold_12_1411	Genebody
	scaffold_12	49196801	49197000	2.6431e-31	-33.7211	PIN_scaffold_12_1411	Genebody
	scaffold_12	49197601	49197800	3.48153e-21	-27.5149	PIN_scaffold_12_1411	Genebody
	scaffold_12	49197701	49197900	7.34194e-14	-26.9057	PIN_scaffold_12_1411	Genebody
	scaffold_12	49226601	49226800	0.000603177	-45.8333	PIN_scaffold_12_1411	Genebody
	scaffold_12	49226701	49226900	4.46298e-06	-42.1702	PIN_scaffold_12_1411	Genebody
	scaffold_12	49226801	49227000	0.00534257	-35.2342	PIN_scaffold_12_1411	Genebody
	scaffold_12	49227401	49227600	0.048747	-25.7818	PIN_scaffold_12_1411	Genebody
	scaffold_14	9935501	9935700	0.0330268	-26.4423	PIN_scaffold_14_0216	Genebody	P-U1	2|IPR000323; Copper type II, ascorbate-dependent monooxygenase, N-terminal|IPR024548; Copper type II ascorbate-dependent monooxygenase, C-terminal
	scaffold_14	27274701	27274900	1.26e-05	34.4141	PIN_scaffold_14_0701	Downstream	lysine-rich matrix protein 4	NA
	scaffold_14	27274701	27274900	1.26352e-05	34.4141	PIN_scaffold_14_0701	Downstream
	scaffold_7	19844401	19844600	0.0381927	-28.0741	PIN_scaffold_7_0573	Genebody	serine/arginine repetitive matrix protein 2-like	2|IPR002110; Ankyrin repeat|IPR020683; Ankyrin repeat-containing domain
	scaffold_7	19854301	19854500	0.00919698	-31.9285	PIN_scaffold_7_0573	Genebody
	scaffold_7	19844301	19844500	0.0216769	-28.7468	PIN_scaffold_7_0573	Genebody
	scaffold_7	19841701	19841900	4.77623e-05	38.6028	PIN_scaffold_7_0573	Genebody
	scaffold_7	19855901	19856100	8.67705e-11	28.1746	PIN_scaffold_7_0573	Genebody
	scaffold_8	44124501	44124700	8.15438e-12	52.1229	PIN_scaffold_8_1289	Downstream	serine and glycine-rich matrix protein 1	NA
	scaffold_8	44124601	44124800	0.00583935	-31.7005	PIN_scaffold_8_1289	Downstream
YMP-WMP	scaffold_14	19464501	19464700	0.00821884	25.8333	PIN_scaffold_14_0516	Genebody	retinol dehydrogenase 12 isoform X1	1|IPR002347; Short-chain dehydrogenase/reductase SDR
	scaffold_14	19401601	19401800	1.06598e-07	-26.0198	PIN_scaffold_14_0515	Genebody
	scaffold_14	19464601	19464800	0.0023585	33.2168	PIN_scaffold_14_0516	Genebody
	scaffold_14	19466601	19466800	0.000894827	52	PIN_scaffold_14_0516	Genebody
	scaffold_14	19401601	19401800	1.06598e-07	-26.0198	PIN_scaffold_14_0516	Genebody
	scaffold_14	19463701	19463900	5.77647e-05	25.2786	PIN_scaffold_14_0516	Genebody
	scaffold_14	19464101	19464300	2.9366e-06	30.7692	PIN_scaffold_14_0516	Genebody
	scaffold_14	19464501	19464700	0.00552688	36.2101	PIN_scaffold_14_0516	Genebody
	scaffold_14	19477901	19478100	1.30408e-12	-55.102	PIN_scaffold_14_0517	Genebody	WW domain-containing oxidoreductase-like	1|IPR002347; Short-chain dehydrogenase/reductase SDR
	scaffold_14	19478001	19478200	3.24765e-13	-44.9275	PIN_scaffold_14_0517	Genebody
	scaffold_14	19478101	19478300	2.60509e-25	-30.2892	PIN_scaffold_14_0517	Genebody
	scaffold_14	19478201	19478400	4.02612e-20	-27.7844	PIN_scaffold_14_0517	Genebody
	scaffold_14	19476501	19476700	2.71989e-13	38.3838	PIN_scaffold_14_0517	Genebody
	scaffold_14	19476601	19476800	3.87064e-23	43.8749	PIN_scaffold_14_0517	Genebody
	scaffold_14	19476701	19476900	6.19137e-21	39.2126	PIN_scaffold_14_0517	Genebody
	scaffold_14	19476801	19477000	3.60058e-08	27.4887	PIN_scaffold_14_0517	Genebody
	scaffold_14	19477901	19478100	0.0125005	-25.0464	PIN_scaffold_14_0517	Genebody
	scaffold_14	19478101	19478300	4.32966e-08	-26.6191	PIN_scaffold_14_0517	Genebody
	scaffold_14	19478201	19478400	1.11378e-08	-27.16	PIN_scaffold_14_0517	Genebody
	scaffold_14	19478701	19478900	3.228e-08	-27.3973	PIN_scaffold_14_0517	Genebody
	scaffold_14	19480201	19480400	0.00366719	-29.6104	PIN_scaffold_14_0517	Genebody
	scaffold_14	20077601	20077800	0.0119426	26.3801	PIN_scaffold_14_0544	Genebody	low-density lipoprotein receptor-related protein 2-like	9|IPR000033; LDLR class B repeat|IPR000152; EGF-type aspartate/asparagine hydroxylation site|IPR000742; EGF-like domain|IPR001881; EGF-like calcium-binding domain|IPR002172; Low-density lipoprotein (LDL) receptor class A repeat|IPR013032; EGF-like, conserved site|IPR018097; EGF-like calcium-binding, conserved site|IPR023415; Low-density lipoprotein (LDL) receptor class A, conserved site|IPR026823…
	scaffold_14	20079901	20080100	6.71921e-05	34.7253	PIN_scaffold_14_0544	Genebody
	scaffold_14	20083201	20083400	0.00102989	30.2477	PIN_scaffold_14_0544	Genebody
	scaffold_14	20106001	20106200	0.0032863	-28.8276	PIN_scaffold_14_0544	Genebody
	scaffold_14	20128901	20129100	0.00486639	26.9707	PIN_scaffold_14_0544	Genebody
	scaffold_14	20137501	20137700	2.75283e-06	-25.1794	PIN_scaffold_14_0544	Genebody
	scaffold_14	20138401	20138600	0.00721444	-25.6592	PIN_scaffold_14_0544	Genebody
	scaffold_14	20085101	20085300	0.00463736	31.5606	PIN_scaffold_14_0544	Genebody
	scaffold_14	20093201	20093400	5.61398e-08	55.4939	PIN_scaffold_14_0544	Genebody
	scaffold_14	20093301	20093500	0.00164325	37.3099	PIN_scaffold_14_0544	Genebody
	scaffold_14	20098401	20098600	0.0444228	27.146	PIN_scaffold_14_0544	Genebody
	scaffold_14	20098501	20098700	0.0053994	29.5976	PIN_scaffold_14_0544	Genebody
	scaffold_14	20100901	20101100	2.77468e-05	34.0174	PIN_scaffold_14_0544	Genebody
	scaffold_14	20104101	20104300	0.000417782	-30.9485	PIN_scaffold_14_0544	Genebody
	scaffold_14	20117201	20117400	0.0025064	34.4156	PIN_scaffold_14_0544	Genebody
	scaffold_14	20139201	20139400	0.000182232	34.6164	PIN_scaffold_14_0544	Genebody
	scaffold_14	20139301	20139500	0.00589428	31.044	PIN_scaffold_14_0544	Genebody
	scaffold_14	20140901	20141100	0.00299789	31.7223	PIN_scaffold_14_0544	Genebody
	scaffold_14	20141001	20141200	0.0200272	31.8257	PIN_scaffold_14_0544	Genebody
	scaffold_14	20083101	20083300	2.48112e-07	33.269	PIN_scaffold_14_0544	Genebody
	scaffold_14	20083201	20083400	5.77274e-06	35.0456	PIN_scaffold_14_0544	Genebody
	scaffold_14	20088201	20088400	0.0148005	-25.974	PIN_scaffold_14_0544	Genebody
	scaffold_14	20094101	20094300	2.16347e-06	34.2813	PIN_scaffold_14_0544	Genebody
	scaffold_14	20094201	20094400	8.27451e-06	36.9231	PIN_scaffold_14_0544	Genebody
	scaffold_14	20101301	20101500	0.0255917	-25.5495	PIN_scaffold_14_0544	Genebody
	scaffold_14	20114901	20115100	0.00746361	26.644	PIN_scaffold_14_0544	Genebody
	scaffold_14	20115001	20115200	0.00231219	26.9019	PIN_scaffold_14_0544	Genebody
	scaffold_14	20117201	20117400	2.31571e-05	47.3359	PIN_scaffold_14_0544	Genebody
	scaffold_14	20119701	20119900	0.013799	35.9142	PIN_scaffold_14_0544	Genebody
	scaffold_14	20122901	20123100	3.52714e-07	63.3333	PIN_scaffold_14_0544	Genebody
	scaffold_14	20123001	20123200	4.96862e-07	63.2653	PIN_scaffold_14_0544	Genebody
	scaffold_14	20151201	20151400	4.57903e-05	-29.5285	PIN_scaffold_14_0548	Genebody	Low-density lipoprotein receptor-related protein 2	3|IPR000033; LDLR class B repeat|IPR000742; EGF-like domain|IPR013032; EGF-like, conserved site
	scaffold_14	20154701	20154900	0.00393996	-26.7045	PIN_scaffold_14_0548	Genebody
	scaffold_14	20150501	20150700	0.000679182	28.5839	PIN_scaffold_14_0548	Genebody
	scaffold_14	20153201	20153400	0.0111799	31.6785	PIN_scaffold_14_0548	Genebody
	scaffold_14	20153901	20154100	2.05264e-10	-27.5236	PIN_scaffold_14_0548	Genebody
	scaffold_14	20154001	20154200	2.01135e-08	-25.5191	PIN_scaffold_14_0548	Genebody
	scaffold_14	21879701	21879900	3.19324e-05	-34.8219	PIN_scaffold_14_0571	Genebody	carotenoid isomerooxygenase-like	1|IPR004294; Carotenoid oxygenase
	scaffold_14	21906901	21907100	0.0229807	-29.3856	PIN_scaffold_14_0573	Genebody	fatty acid desaturase 2-like isoform X2	2|IPR001199; Cytochrome b5-like heme/steroid binding domain|IPR005804; Fatty acid desaturase domain
	scaffold_14	21913201	21913400	0.00148557	-34.2717	PIN_scaffold_14_0573	Genebody
	scaffold_14	21916901	21917100	0.00691579	28.8161	PIN_scaffold_14_0573	Genebody
	scaffold_14	21917001	21917200	7.30962e-05	37.334	PIN_scaffold_14_0573	Genebody
	scaffold_14	21920101	21920300	2.64288e-10	60.5056	PIN_scaffold_14_0573	Genebody
	scaffold_14	21920201	21920400	3.89017e-09	52.7056	PIN_scaffold_14_0573	Genebody
	scaffold_14	21925101	21925300	7.77515e-07	26.252	PIN_scaffold_14_0573	Genebody
	scaffold_14	21933901	21934100	1.38147e-07	32.7579	PIN_scaffold_14_0573	Genebody
	scaffold_14	21938101	21938300	0.00781292	29.6117	PIN_scaffold_14_0573	Genebody
	scaffold_14	21908001	21908200	0.0244745	25.6757	PIN_scaffold_14_0573	Genebody
	scaffold_14	21913601	21913800	0.00229418	-31.2355	PIN_scaffold_14_0573	Genebody
	scaffold_14	21917801	21918000	0.0100084	25.5132	PIN_scaffold_14_0573	Genebody
	scaffold_14	21924501	21924700	0.0119391	-26.9841	PIN_scaffold_14_0573	Genebody
	scaffold_14	21925001	21925200	0.00230668	-37.7841	PIN_scaffold_14_0573	Genebody
	scaffold_14	21925101	21925300	0.000583483	-36.1794	PIN_scaffold_14_0573	Genebody
	scaffold_14	21933901	21934100	1.46616e-11	36.7543	PIN_scaffold_14_0573	Genebody
	scaffold_14	21934001	21934200	4.89075e-11	34.8287	PIN_scaffold_14_0573	Genebody
	scaffold_14	21938101	21938300	0.00158207	-31.6667	PIN_scaffold_14_0573	Genebody
	scaffold_14	21938201	21938400	1.63159e-05	-49.5124	PIN_scaffold_14_0573	Genebody
	scaffold_14	21938301	21938500	0.00241826	-27.1842	PIN_scaffold_14_0573	Genebody
	scaffold_14	21908501	21908700	7.07021e-05	-34.6491	PIN_scaffold_14_0573	Genebody
	scaffold_14	21914601	21914800	0.00386916	-26.8446	PIN_scaffold_14_0573	Genebody
	scaffold_14	21914701	21914900	0.00198364	-30.0324	PIN_scaffold_14_0573	Genebody
	scaffold_14	21923301	21923500	0.0139442	-31.2545	PIN_scaffold_14_0573	Genebody
	scaffold_14	22741201	22741400	2.34367e-06	43.4783	PIN_scaffold_14_0592	Genebody	Full=Fibronectin type III domain-containing protein 2	1|IPR003961; Fibronectin type III
	scaffold_14	22741301	22741500	1.15721e-10	48.4848	PIN_scaffold_14_0592	Genebody
	scaffold_1	34478601	34478800	3.92667e-07	-36.8421	PIN_scaffold_1_0759	Genebody	fibrillin-1-like	9|IPR000152; EGF-type aspartate/asparagine hydroxylation site|IPR000742; EGF-like domain|IPR001881; EGF-like calcium-binding domain|IPR003598; Immunoglobulin subtype 2|IPR003599; Immunoglobulin subtype|IPR007110; Immunoglobulin-like domain|IPR013032; EGF-like, conserved site|IPR018097; EGF-like calcium-binding, conserved site|IPR035234; IgGFc-binding protein, N-terminal
	scaffold_10	66300801	66301000	7.32983e-11	27.7345	PIN_scaffold_10_2101	Genebody	cytochrome P450 2J2-like	3|IPR001128; Cytochrome P450|IPR002401; Cytochrome P450, E-class, group I|IPR017972; Cytochrome P450, conserved site
	scaffold_10	66301101	66301300	5.69715e-11	27.3068	PIN_scaffold_10_2101	Genebody
	scaffold_10	66283601	66283800	4.7071e-08	25.362	PIN_scaffold_10_2101	Downstream

## Sheet: S3
Primer sequence of genes involved in nacre coloration for RT-qPCR
Primer name	Primer sequence (5’-3’)
PIN_scaffold_14_0578-F	TCGGACCTAACTCTACCAACTCA
PIN_scaffold_14_0578-R	CATAACGAGCATTCACCGATACT
PIN_scaffold_14_0517-F	GAACCGTGGGATTACTACAACAG
PIN_scaffold_14_0517-R	CAACCACAGTTCCATAAACACCTA
PIN_scaffold_14_0573-F	TAAAGTCATCTCTCATTACGCTGG
PIN_scaffold_14_0573-R	TCAGTTTCTACCACAGACCCTACA
PIN_scaffold_14_0544-F	GTCGTTTAGCGGTGGTAACAGGG
PIN_scaffold_14_0544-R	GGATTTTTGACTTTAGGTTGAACAGCC
PIN_scaffold_14_0577-F	AGATAACTGCCACTCCTCACCTT
PIN_scaffold_14_0577-R	ATCATTGACGACTACGACACCGA
PIN_scaffold_14_0592-F	GTCAAAATACCCAGTGGACATCG
PIN_scaffold_14_0592-R	TCAGTCGGGTATCTATGGCTTCT

## Sheet: S4
Correlation analysis between methylation rate and gene expression level
sample	type	position	value
WMP1	CG	2 kb upstream	0.163973
WMP1	CG	Gene body	0.436638
WMP1	CG	2 kb downstream	0.340147
WMP1	CHG	2 kb upstream	0.0567199
WMP1	CHG	Gene body	0.290331
WMP1	CHG	2 kb downstream	0.102086
WMP1	CHH	2 kb upstream	0.0682211
WMP1	CHH	Gene body	0.302483
WMP1	CHH	2 kb downstream	0.15602
WMP2	CG	2 kb upstream	0.171557
WMP2	CG	Gene body	0.435121
WMP2	CG	2 kb downstream	0.329126
WMP2	CHG	2 kb upstream	0.0494643
WMP2	CHG	Gene body	0.27253
WMP2	CHG	2 kb downstream	0.0871017
WMP2	CHH	2 kb upstream	0.0589081
WMP2	CHH	Gene body	0.281905
WMP2	CHH	2 kb downstream	0.131542
WMP3	CG	2 kb upstream	0.165069
WMP3	CG	Gene body	0.449664
WMP3	CG	2 kb downstream	0.349389
WMP3	CHG	2 kb upstream	0.0474666
WMP3	CHG	Gene body	0.280492
WMP3	CHG	2 kb downstream	0.0925723
WMP3	CHH	2 kb upstream	0.0586454
WMP3	CHH	Gene body	0.289971
WMP3	CHH	2 kb downstream	0.152468
YMC1	CG	2 kb upstream	0.182334
YMC1	CG	Gene body	0.477246
YMC1	CG	2 kb downstream	0.364832
YMC1	CHG	2 kb upstream	0.0398921
YMC1	CHG	Gene body	0.295685
YMC1	CHG	2 kb downstream	0.109662
YMC1	CHH	2 kb upstream	0.0665603
YMC1	CHH	Gene body	0.314751
YMC1	CHH	2 kb downstream	0.146205
YMC2	CG	2 kb upstream	0.177929
YMC2	CG	Gene body	0.458118
YMC2	CG	2 kb downstream	0.349122
YMC2	CHG	2 kb upstream	0.0543418
YMC2	CHG	Gene body	0.293073
YMC2	CHG	2 kb downstream	0.10912
YMC2	CHH	2 kb upstream	0.0558466
YMC2	CHH	Gene body	0.294144
YMC2	CHH	2 kb downstream	0.161548
YMC3	CG	2 kb upstream	0.180635
YMC3	CG	Gene body	0.465251
YMC3	CG	2 kb downstream	0.360743
YMC3	CHG	2 kb upstream	0.0488827
YMC3	CHG	Gene body	0.298761
YMC3	CHG	2 kb downstream	0.101152
YMC3	CHH	2 kb upstream	0.0595867
YMC3	CHH	Gene body	0.317237
YMC3	CHH	2 kb downstream	0.16428
YMP1	CG	2 kb upstream	0.161458
YMP1	CG	Gene body	0.447219
YMP1	CG	2 kb downstream	0.338672
YMP1	CHG	2 kb upstream	0.0418822
YMP1	CHG	Gene body	0.278842
YMP1	CHG	2 kb downstream	0.106745
YMP1	CHH	2 kb upstream	0.0606178
YMP1	CHH	Gene body	0.293598
YMP1	CHH	2 kb downstream	0.152919
YMP2	CG	2 kb upstream	0.171015
YMP2	CG	Gene body	0.439606
YMP2	CG	2 kb downstream	0.332266
YMP2	CHG	2 kb upstream	0.0405178
YMP2	CHG	Gene body	0.283134
YMP2	CHG	2 kb downstream	0.0950828
YMP2	CHH	2 kb upstream	0.0570148
YMP2	CHH	Gene body	0.290184
YMP2	CHH	2 kb downstream	0.145236
YMP3	CG	2 kb upstream	0.15785
YMP3	CG	Gene body	0.4366
YMP3	CG	2 kb downstream	0.337188
YMP3	CHG	2 kb upstream	0.0479283
YMP3	CHG	Gene body	0.292246
YMP3	CHG	2 kb downstream	0.104657
YMP3	CHH	2 kb upstream	0.0508059
YMP3	CHH	Gene body	0.298727
YMP3	CHH	2 kb downstream	0.160922
